# Supplementary material for: Association of Chrononutrition Indices with Anthropometric Parameters, Academic Performance, and Psychoemotional State of Adolescents: A Cross-Sectional Study
Source: Nutrients. 2023 Oct 25;15(21):4521. doi: 10.3390/nu15214521 (PMC10647400; doi:10.3390/nu15214521)
Supplement: Supplementary file 1 [file nutrients-15-04521-s001.zip]

Archive with 1 entries (1 files):
- nutrients-2658789-supplementary.pdf
